# Supplementary material for: RNA m6A methyltransferase activator affects anxiety-related behaviours, monoamines and striatal gene expression in the rat
Source: Acta Neuropsychiatr. 2024 Oct 9;37:e52. doi: 10.1017/neu.2024.36 (PMC13130313; doi:10.1017/neu.2024.36)
Supplement: Kanarik et al. supplementary material 3 — Kanarik et al. supplementary material [file S092427082400036Xsup003.zip]

Archive with 1 entries (1 files):
- Supplementary Figure 3.jpg
